# Supplementary material for: Total Synthesis and Stereochemical Assignment of Alternapyrone
Source: Molecules. 2025 Apr 3;30(7):1597. doi: 10.3390/molecules30071597 (PMC11990127; doi:10.3390/molecules30071597)
Supplement: Supplementary file 1 [file molecules-30-01597-s001.zip]

Archive with 1 entries (1 files):
- molecules-3463585-supplementary.pdf
